# Supplementary material for: Biliverdin Reductase B Is a Plasma Biomarker for Intraplaque Hemorrhage and a Predictor of Ischemic Stroke in Patients with Symptomatic Carotid Atherosclerosis
Source: Biomolecules. 2023 May 24;13(6):882. doi: 10.3390/biom13060882 (PMC10296390; doi:10.3390/biom13060882)
Supplement: Supplementary file 1 [file biomolecules-13-00882-s001.zip]

Archive with 1 entries (1 files):
- biomolecules-2378387-supplementary.pdf
